# Supplementary material for: Acute and Subacute Safety Evaluation of Black Tea Extract (Herbt Tea Essences) in Mice
Source: Toxics. 2022 May 27;10(6):286. doi: 10.3390/toxics10060286 (PMC9228953; doi:10.3390/toxics10060286)
Supplement: Supplementary file 1 [file toxics-10-00286-s001.zip]

Archive with 1 entries (1 files):
- toxics-1715271-supplementary.pdf
